# Supplementary material for: Interdependent recruitment of CYC8/TUP1 and the transcriptional activator XYR1 at target promoters is required for induced cellulase gene expression in Trichoderma reesei
Source: PLoS Genet. 2021 Feb 19;17(2):e1009351. doi: 10.1371/journal.pgen.1009351 (PMC7894907; doi:10.1371/journal.pgen.1009351)
Supplement: S1 Data — (XLSX) [file pgen.1009351.s008.xlsx]

## Sheet: Information
Search parameters
Type of search	:MS/MS Ion Search
Enzyme	:Trypsin
Fixed modifications	:Carbamidomethyl (C)
Variable modifications	:Gln- Epyro-Glu (N-term Q) , Oxidation (M)
Mass values	:Monoisotopic
Protein mass	:Unrestricted
Peptide mass tolerance	:-/+ 0.1 Da
Fragment mass tolerance	:-/+ 0.1 Da
Max missed cleavages	:1
Instrument type	:ESI-QUAD-TOF
Number of queries	:1,531
Database	:Trichoderma-reesei (9,143 sequences; 4,498,902 residues)
Score distribution
Decoy search summary
Peptide matches	in Trichoderma-reesei	in Decoy	FDR
--above identity threshold	69	1	1.45%
--above identity or homology threshold	73	3	4.11%

## Sheet: Protein Peptide Information
S1 Data. Peptide information of TrTUP1 from mass spectrum analysis
Accession	Description	Mass	Score	Matches	Sequences	emPAI
jgi|Trire2|121940|estExt_fgenesh5_pg.C_90388		66307	1433	104(72)	11(8)	0.63
	Peptide	Unique	Matches	Modification	Observed	Mr(expt)	Mr(calc)	ppm	Miss	Score	Expect	Rank	Query
	R.LNELLEQIR.A	U	12		564.3230	1126.6314	1126.6346	-0.0031	0	70	2.6e-006	1	339
	K.YEEEINMLR.H	U	3		598.7826	1195.5506	1195.5543	-0.0036	0	52	0.00012	1	453
	K.DRGVQFWDPR.T	U	10		638.3110	1274.6075	1274.6156	-0.0081	1	(21)	0.29	1	564
	K.SAQIFDVQTGEK.V	U	14		661.8301	1321.6457	1321.6514	-0.0057	0	75	6.2e-007	1	687
	R.YLATGAEDKLIR.V	U	14		675.3722	1348.7298	1348.7350	-0.0052	1	67	5.3e-006	1	726
	K->.<-QKYEEEINMLR.H	U	9	Gln->pyro-Glu (N-term Q)	718.3483	1434.6821	1434.6813	0.0008	1	(53)	0.00016	1	913
	K.QKYEEEINMLR.H	U	8		726.8591	1451.7037	1451.7078	-0.0041	1	55	6.1e-005	1	951
	R.VWDIMTGFLVER.L	U	8		733.3789	1464.7433	1464.7435	-0.0003	0	(27)	0.053	1	968
	K.TGNDWYAIFNPQVQR.V	U	18		904.9441	1807.8736	1807.8642	0.0095	0	57	2.8e-005	1	1364
	R.NHFSGHEQDIYSLDFAR.D	U	6		679.3132	2034.9179	2034.9184	-0.0005	0	38	0.0033	1	744
	R.APPPPISNALGDLEVDAVAPHNK.K	U	1		774.7431	2321.2075	2321.2015	0.0059	0	20	0.065	1	1099
	R.APPPPISNALGDLEVDAVAPHNKK.T	U	1		817.4429	2449.3070	2449.2965	0.0105	1	13	0.95	1	1176
