# Supplementary material for: Interdependent recruitment of CYC8/TUP1 and the transcriptional activator XYR1 at target promoters is required for induced cellulase gene expression in Trichoderma reesei
Source: PLoS Genet. 2021 Feb 19;17(2):e1009351. doi: 10.1371/journal.pgen.1009351 (PMC7894907; doi:10.1371/journal.pgen.1009351)
Supplement: S2 Data — (XLSX) [file pgen.1009351.s009.xlsx]

## Sheet: Information
Search parameters
Type of search	:MS/MS Ion Search
Enzyme	:Trypsin
Fixed modifications	:Carbamidomethyl (C)
Variable modifications	:Gln- Epyro-Glu (N-term Q) , Oxidation (M)
Mass values	:Monoisotopic
Protein mass	:Unrestricted
Peptide mass tolerance	:-/+ 15 ppm
Fragment mass tolerance	:-/+ 20 mmu
Max missed cleavages	:2
Instrument type	:Default
Number of queries	:7,244
Database	:Trichoderma-reesei (9,143 sequences; 4,498,902 residues)
Score distribution
Decoy search summary
Peptide matches	in Trichoderma-reesei	in Decoy	FDR
--above identity threshold	37	3	8.11%
--above identity or homology threshold	38	3	7.89%

## Sheet: Protein Peptide Information
S2 Data. Peptide information of TrCYC8 from mass spectrum analysis
Accession	Description	Mass	Score	Matches	Sequences	emPAI
jgi|Trire2|102616|fgenesh5_pg.C_scaffold_1000249		82236	708	37(24)	23(16)	1.27
	Peptide	Unique	Matches	Modification	Observed	Mr(expt)	Mr(calc)	ppm	Miss	Score	Expect	Rank	Query
	R.GGEPFR.G	U	1		662.3269	661.3196	661.3184	1.89	0	10	0.76	1	3225
	R.LGIIYK.Q	U	1		353.7286	705.4426	705.4425	0.17	0	(22)	0.0065	1	3608
	R.LGIIYK.Q	U	1		706.4501	705.4428	705.4425	0.43	0	33	0.00055	1	3609
	K.ALEFFR.A	U	1		782.4207	781.4134	781.4123	1.51	0	18	0.05	1	4018
	R.LGDLQHR.R	U	1		838.4513	837.4440	837.4457	-2.01	0	(3)	1.8	1	4294
	R.LGDLQHR.R	U	1		419.7300	837.4454	837.4457	-0.34	0	8	0.68	1	4296
	R.GIQYLEK.S	U	1		850.4671	849.4598	849.4596	0.27	0	34	0.0022	1	4404
	R.DALDAYSR.A	U	1		910.4283	909.4210	909.4192	2.00	0	23	0.017	1	4621
	K.ANEIYFR.L	U	1		912.4571	911.4498	911.4501	-0.30	0	22	0.019	1	4628
	R.MEDRPSSVGPK.R	U	1		601.7958	1201.5771	1201.5761	0.85	0	19	0.054	1	5537
	R.AAELDPGNPHIK.A	U	1		631.3317	1260.6489	1260.6462	2.13	0	14	0.28	1	5669
	K.AYEAYQQAVYR.D	U	1		681.3249	1360.6353	1360.6411	-4.25	0	80	4.9e-008	1	5890
	R.MPEEAMHAYER.A	U	1		682.2927	1362.5709	1362.5696	0.94	0	48	2.1e-005	1	5896
	R.MPEEA->M<-HAYER.A	U	1	Oxidation (M)	690.2885	1378.5623	1378.5645	-1.58	0	(16)	0.024	1	5917
	R.->M<-PEEAMHAYER.A	U	1	Oxidation (M)	690.2889	1378.5632	1378.5645	-0.96	0	(29)	0.0013	1	5918
	R.->M<-PEEA->M<-HAYER.A	U	1	2 Oxidation (M)	698.2866	1394.5587	1394.5594	-0.54	0	(46)	2.4e-005	1	5955
	R.HREWEEEPVSK.K	U	1		713.3415	1424.6685	1424.6684	0.10	1	24	0.016	1	6012
	R->.<-QPYPELNRPGPSR.R	U	2	Gln->pyro-Glu (N-term Q)	747.3784	1492.7423	1492.7423	0.02	0	11	0.6	1	6162
	R.QPYPELNRPGPSR.R	U	1		504.2632	1509.7677	1509.7688	-0.72	0	(6)	1.3	1	6189
	R.QPYPELNRPGPSR.R	U	2		755.8915	1509.7684	1509.7688	-0.26	0	(5)	1.7	1	6190
	R.RPEESRRPDEPR.H	U	1		762.3890	1522.7634	1522.7600	2.23	1	2	3.9	1	6215
	K.AYDAYQQALVNLR.D	U	1		762.8942	1523.7738	1523.7732	0.38	0	77	1.2e-007	1	6219
	K.DPMLWYGIGILYDR.Y	U	1		856.4316	1710.8486	1710.8439	2.72	0	52	3.6e-005	1	6483
	K.AYDAYQQALVNLRDPK.D	U	1		932.9840	1863.9535	1863.9479	3.00	1	63	3.3e-006	1	6641
	K.SVAADNQDAQSWYLLGR.C	U	2		947.4571	1892.8997	1892.9017	-1.02	0	125	1.8e-012	1	6661
	R.LSNVNPPPQPPNPYESR.G	U	2		953.4766	1904.9386	1904.9380	0.27	0	41	0.00045	1	6670
	R.ALQANPNSTAAMSAIGMLLK.G	U	1		1001.5314	2001.0483	2001.0387	4.82	0	94	2.6e-009	1	6741
	R.ALQANPNSTAA->M<-SAIGMLLK.G	U	1	Oxidation (M)	1009.5280	2017.0413	2017.0336	3.85	0	(77)	1.4e-007	1	6751
	R.ALQANPNSTAAMSAIG->M<-LLK.G	U	1	Oxidation (M)	1009.5286	2017.0426	2017.0336	4.45	0	(28)	0.012	1	6752
	K.VLQQLGWLYHQQSPAYDSQER.G	U	1		849.4181	2545.2326	2545.2350	-0.92	0	48	7.9e-005	1	6979
	R.YGSYDYAEEAFSQVMTIQPDFEK.A	U	1		906.7376	2717.1908	2717.1843	2.40	0	38	0.0002	1	7018
	R.YGSYDYAEEAFSQV->M<-TIQPDFEK.A	U	1	Oxidation (M)	912.0701	2733.1886	2733.1792	3.42	0	(24)	0.0046	1	7025
	K.YIVNSPPGPLTQEDIWFQIGHVHEQQK.D	U	1		1054.2035	3159.5886	3159.5778	3.43	0	2	3.2	1	7135
	Peptide	Unique	Matches	Modification	Observed	Mr(expt)	Mr(calc)	ppm	Miss	Score	Expect	Rank	Query
	K.DVLGAAK.T	U	1		673.3875	672.3802	672.3806	-0.59	0	21	0.051	1	3315
