# Supplementary material for: Interdependent recruitment of CYC8/TUP1 and the transcriptional activator XYR1 at target promoters is required for induced cellulase gene expression in Trichoderma reesei
Source: PLoS Genet. 2021 Feb 19;17(2):e1009351. doi: 10.1371/journal.pgen.1009351 (PMC7894907; doi:10.1371/journal.pgen.1009351)
Supplement: S3 Data — (XLSX) [file pgen.1009351.s010.xlsx]

## Sheet: Sheet1
Fig 6A
		Ct (sample 1)	Ct (sample 2)		Ct (input 1)	Ct (input 2)		input 1(%)	input 2(%)
Pcel7a	QM9414-G	29.98	30.805		21.725	22.045		0.0327776	0.0230971
	QM9414-A	27.905	27.98		21.59	21.985		0.12577	0.157002
	QM9414-A+Cu2+	28.705	28.53		22.815	22.99		0.168855	0.215216
	Ptcu1-Trtup1-A+Cu2+	29.655	29.97		22.095	22.45		0.0530632	0.054555
Pcel7b	QM9414-G	29.06	30.215		21.165	21.34		0.0420677	0.0213275
	QM9414-A	27.935	27.45		21.235	21.105		0.0963118	0.123181
	QM9414-A+Cu2+	28.99	28.38		22.57	22.03		0.116941	0.122755
	Ptcu1-Trtup1-A+Cu2+	30.295	29.675		21.81	21.265		0.0279474	0.0294387
Pcel3a	QM9414-G	29.84	30.64		21.925	22.06		0.0414885	0.0261663
	QM9414-A	29.3	29.045		21.92	22.025		0.0601145	0.0771525
	QM9414-A+Cu2+	30.465	30.32		23.725	23.655		0.0936781	0.0986769
	Ptcu1-Trtup1-A+Cu2+	31.315	30.675		22.85	22.72		0.0283375	0.040354
Pactin	QM9414-G	31.75	31.65		22.845	23.07		0.0208886	0.0261663
	QM9414-A	32.08	31.425		23.19	22.685		0.0211069	0.0234195
	QM9414-A+Cu2+	31.96	32.59		23.845	24.32		0.0361179	0.0324386
	Ptcu1-Trtup1-A+Cu2+	31.61	31.305		23.46	22.915		0.0352522	0.0298496
	QM9414-G		QM9414-A		QM9414-A+Cu2+		Ptcu1-Trtup1-A+Cu2+		F.test	T.test		F.test	T.test		F.test	T.test		F.test	T.test
Pcel7a	0.0327776	0.0230971	0.12577	0.157002	0.168855	0.215216	0.0530632	0.054555	0.382686	0.0100713	*	0.262097	0.0100978	*	0.0607698	0.015211	*	0.0409564	0.0135083	*
Pcel7b	0.0420677	0.0213275	0.0963118	0.123181	0.116941	0.122755	0.0279474	0.0294387	0.836977	0.0220869	*	0.347985	0.00730036	**	0.0705942	0.0132346	*	0.319699	0.000541072	***
Pcel3a	0.0414885	0.0261663	0.0601145	0.0771525	0.0936781	0.0986769	0.0283375	0.040354	0.932553	0.046709	*	0.401524	0.00814862	**	0.782099	0.0406601	*	0.50193	0.00544775	**
Pactin	0.0208886	0.0261663	0.0211069	0.0234195	0.0361179	0.0324386	0.0352522	0.0298496	0.525833	0.351828	n.s.	0.775134	0.0395297	*	0.514984	0.0363922	*	0.761235	0.324961	n.s.
Fig 6B
		Ct (sample 1)	Ct (sample 2)		Ct (input 1)	Ct (input 2)		input 1(%)	input 2(%)
Pcel7a	QM9414-G	29.98	30.805		21.725	22.045		0.0327776	0.0230971
	OEX-G	29.5	29.45		22.795	22.64		0.0959786	0.0892414
Pcel7b	QM9414-G	29.06	30.215		21.165	21.34		0.0420677	0.0213275
	OEX-G	29.56	28.69		22.56	22.065		0.0782295	0.101451
Pcel3a	QM9414-G	29.84	30.64		21.925	22.06		0.0414885	0.0261663
	OEX-G	30.025	29.4		23.125	22.68		0.0838443	0.0949858
Pactin	QM9414-G	31.75	31.65		22.845	23.07		0.0208886	0.0261663
	OEX-G	31.99	31.63		23.245	23.175		0.0233385	0.0285346
	QM9414-G		OEX-G		F.test	T.test
Pcel7a	0.0327776	0.0230971	0.0959786	0.0892414	0.774138	0.00410611	**
Pcel7b	0.0420677	0.0213275	0.0782295	0.101451	0.928209	0.0323994	*
Pcel3a	0.0414885	0.0261663	0.0838443	0.0949858	0.800508	0.0139156	*
Pactin	0.0208886	0.0261663	0.0233385	0.0285346	0.990068	0.291044	n.s.
Fig 6C
		Ct (sample 1)	Ct (sample 2)		Ct (input 1)	Ct (input 2)		input 1(%)	input 2(%)
Pcel7a	QM9414-A	28.835	28.98		22.52	22.985		0.12577	0.157002
	Δxyr1-A	30.99	30.67		22.795	22.64		0.0341696	0.0383098
Pcel7b	QM9414-A	29.905	29.42		23.205	23.075		0.0963118	0.123181
	Δxyr1-A	31.6	31.32		23.56	23.065		0.0380451	0.0327776
Pcel3a	QM9414-A	30.63	31.22		23.25	23.765		0.0601145	0.0570692
	Δxyr1-A	32.37	32.795		23.725	24.18		0.0250136	0.0255392
Pactin	QM9414-A	32.955	32.63		24.065	23.89		0.0211069	0.0234195
	Δxyr1-A	32.6	33.35		23.645	24.175		0.020177	0.0173233
	QM9414-A		Δxyr1-A		F.test	T.test
Pcel7a	0.12577	0.157002	0.0341696	0.0383098	0.167803	0.0108585	*
Pcel7b	0.0963118	0.123181	0.0380451	0.0327776	0.246479	0.016143	*
Pcel3a	0.0601145	0.0570692	0.0250136	0.0255392	0.217607	0.00107206	**
Pactin	0.0211069	0.0234195	0.020177	0.0173233	0.867142	0.0979513	n.s.
Fig 8A-8D
		Ct (sample 1)	Ct (sample 2)		Ct (input 1)	Ct (input 2)		input 1(%)	input 2(%)
Pcel7a	QM9414	24.315	23.325		19.105	18.325		0.270529	0.312918
	OEX	23.635	23.19		18.725	18.335		0.333061	0.346003
	Ptcu1-Trtup1+Cu2+	27.83	26.635		19.96	19.325		0.042803	0.0631032
	Ptcu1-Trcyc8KD	28.205	26.98		20.555	18.655		0.0498541	0.0312252
	OEX_Ptcu1-Trtup1+Cu2+	26.63	26.61		18.565	18.215		0.0373916	0.0297463
	OEX_Ptcu1-Trcyc8KD	25.675	25.24		18.225	17.55		0.0572673	0.0484908
Pcel7b	QM9414	25.885	25.395		20.215	20.2		0.196671	0.273357
	OEX	26.06	25.085		20.935	20.095		0.286947	0.315094
	Ptcu1-Trtup1+Cu2+	28.24	26.51		20.395	19.29		0.0435512	0.0671651
	Ptcu1-Trcyc8KD	27.02	27.855		19.2	19.075		0.0443125	0.0227791
	OEX_Ptcu1-Trtup1+Cu2+	26.73	26.135		19.14	18.715		0.0519712	0.0584706
	OEX_Ptcu1-Trcyc8KD	27.925	27.26		20.53	19.485		0.0594927	0.0457164
Pcel3a	QM9414	27.41	27.24		21.105	20.72		0.126644	0.10911
	OEX	26.915	27.43		20.79	21.665		0.143473	0.184138
	Ptcu1-Trtup1+Cu2+	27.84	28.88		20	20.89		0.0437024	0.0393868
	Ptcu1-Trcyc8KD	27.41	27.885		19.82	20.11		0.0519712	0.0457164
	OEX_Ptcu1-Trtup1+Cu2+	27.265	27.435		19.535	19.135		0.0471649	0.031771
	OEX_Ptcu1-Trcyc8KD	28.26	29.805		20.485	21.055		0.0457164	0.0232578
Pactin	QM9414	29.48	29.315		22.02	21.345		0.0568718	0.0399366
	OEX	29.63	29.85		21.68	21.595		0.0404941	0.0327776
	Ptcu1-Trtup1+Cu2+	29.42	29.37		20.9	20.7		0.0272775	0.0245839
	Ptcu1-Trcyc8KD	28.02	27.455		20.16	19.98		0.0431007	0.0562835
	OEX_Ptcu1-Trtup1+Cu2+	27.665	28.385		20.055	19.765		0.0512557	0.0254508
	OEX_Ptcu1-Trcyc8KD	29.14	29.285		21.11	21.075		0.0383098	0.0338161
	QM9414		OEX		Ptcu1-Trtup1+Cu2+		Ptcu1-Trcyc8KD		OEX_Ptcu1-Trtup1+Cu2+		OEX_Ptcu1-Trcyc8KD		F.test	T.test		F.test	T.test		F.test	T.test		F.test	T.test
Pcel7a	0.270529	0.312918	0.333061	0.346003	0.042803	0.0631032	0.0498541	0.0312252	0.0373916	0.0297463	0.0572673	0.0484908	0.568666	0.00477387	**	0.527209	0.00419399	**	0.227198	0.00344388	**	0.227198	0.00405602	**
Pcel7b	0.196671	0.273357	0.286947	0.315094	0.0435512	0.0671651	0.0443125	0.0227791	0.0519712	0.0584706	0.0594927	0.0457164	0.380339	0.0232119	*	0.34855	0.0184629	*	0.107655	0.021441	*	0.107655	0.021355	*
Pcel3a	0.126644	0.10911	0.143473	0.184138	0.0437024	0.0393868	0.0519712	0.0457164	0.0471649	0.031771	0.0457164	0.0232578	0.307264	0.00685195	**	0.436268	0.00884995	**	0.917346	0.0107146	*	0.917346	0.013984	*
Pactin	0.0568718	0.0399366	0.0404941	0.0327776	0.0272775	0.0245839	0.0431007	0.0562835	0.0512557	0.0254508	0.0383098	0.0338161	0.200835	0.0599638	n.s.	0.842182	0.457717	n.s.	0.739466	0.290854	n.s.	0.739466	0.147135	n.s.
Fig 9A
		Ct (sample 1)	Ct (sample 2)		Ct (input 1)	Ct (input 2)		input 1(%)	input 2(%)
anti-XYR1	QM9414-G	33.835	34.375		22.99	22.465		0.0054439	0.00260204
	QM9414-G+Cu2+	35.22	33.975		23.655	22.335		0.00330498	0.00313755
	QM9414-A	27.35	26.165		21.49	20.615		0.172403	0.213729
	QM9414-A+Cu2+	27.06	27.605		21.45	21.86		0.205023	0.186708
anti-H4	QM9414-G	28.19	27.88		22.99	22.465		0.272411	0.234695
	QM9414-G+Cu2+	29.015	27.47		23.655	22.335		0.243815	0.284965
	QM9414-A	28.27	27.065		21.49	20.615		0.0911165	0.114535
	QM9414-A+Cu2+	28.265	28.8		21.45	21.86		0.0889326	0.0815516
	QM9414-G		QM9414-G+Cu2+		QM9414-A		QM9414-A+Cu2+		F.test	T.test		F.test	T.test		F.test	T.test		F.test	T.test
anti-XYR1	0.0054439	0.00260204	0.00330498	0.00313755	0.172403	0.213729	0.205023	0.186708	0.0749239	0.315	n.s.	0.531148	0.456377	n.s.	0.0874186	0.00589597	**	0.0116389	0.00112607	**
anti-H4	0.272411	0.234695	0.243815	0.284965	0.0911165	0.114535	0.0889326	0.0815516	0.944596	0.36762	n.s.	0.388757	0.144214	n.s.	0.707472	0.0105037	*	0.225975	0.00667155	**
Fig 9B-9D
		Ct (sample 1)	Ct (sample 2)		Ct (input 1)	Ct (input 2)		input 1(%)	input 2(%)
Pcel7a	QM9414-G	25.135	25.95		20.175	20.6		0.321715	0.24551
	QM9414-A	26.85	26.585		19.105	18.325		0.046677	0.0326642
	OEX-A	26.055	26.06		18.725	18.335		0.0622344	0.0473286
	Ptcu1-Trtup1-A+Cu2+	25.405	24.765		19.96	19.325		0.229865	0.230663
	Ptcu1-Trcyc8KD-A	25.64	23.92		20.555	18.655		0.295014	0.26041
	OEX_Ptcu1-Trtup1-A+Cu2+	24.05	24.035		18.565	18.215		0.223579	0.17725
	OEX_Ptcu1-Trcyc8KD-A	24.255	23.38		18.225	17.55		0.153239	0.176025
Pcel7b	QM9414-G	26.365	26.19		21.16	20.965		0.271468	0.267731
	QM9414-A	27.295	27.91		20.215	20.2		0.0740096	0.0478233
	OEX-A	27.71	27.64		20.935	20.095		0.0914328	0.0536178
	Ptcu1-Trtup1-A+Cu2+	26.12	24.98		20.395	19.29		0.189314	0.193963
	Ptcu1-Trcyc8KD-A	24.54	24.51		19.2	19.075		0.247218	0.231463
	OEX_Ptcu1-Trtup1-A+Cu2+	24.21	24.15		19.14	18.715		0.298098	0.231463
	OEX_Ptcu1-Trcyc8KD-A	26.42	24.89		20.53	19.485		0.168855	0.236327
Pcel3a	QM9414-G	26.69	26.61		20.94	21.09		0.186062	0.21822
	QM9414-A	28.125	28.385		21.105	20.72		0.0771525	0.0493384
	OEX-A	27.7	28.72		20.79	21.665		0.0832651	0.0753033
	Ptcu1-Trtup1-A+Cu2+	25.54	26.58		20	20.89		0.215216	0.193963
	Ptcu1-Trcyc8KD-A	25.33	26.22		19.82	20.11		0.219738	0.144973
	OEX_Ptcu1-Trtup1-A+Cu2+	24.755	24.435		19.535	19.135		0.268661	0.254168
	OEX_Ptcu1-Trcyc8KD-A	25.83	25.985		20.485	21.055		0.246363	0.328475
	QM9414-G		QM9414-A		OEX-A		Ptcu1-Trtup1-A+Cu2+		Ptcu1-Trcyc8KD-A		OEX_Ptcu1-Trtup1-A+Cu2+		OEX_Ptcu1-Trcyc8KD-A		F.test	T.test		F.test	T.test		F.test	T.test		F.test	T.test		F.test	T.test		F.test	T.test
Pcel7a	0.321715	0.24551	0.046677	0.0326642	0.0622344	0.0473286	0.229865	0.230663	0.295014	0.26041	0.223579	0.17725	0.153239	0.176025	0.231541	0.0121529	*	0.960694	0.138826	n.s.	0.0724332	0.000676501	***	0.489892	0.00304668	**	0.373968	0.0109622	*	0.701999	0.00563154	**
Pcel7b	0.271468	0.267731	0.0740096	0.0478233	0.0914328	0.0536178	0.189314	0.193963	0.247218	0.231463	0.298098	0.231463	0.168855	0.236327	0.180501	0.00199634	**	0.771156	0.331922	n.s.	0.223712	0.00509516	**	0.689614	0.0036272	**	0.47676	0.0147385	*	0.471368	0.029741	*
Pcel3a	0.186062	0.21822	0.0771525	0.0493384	0.0832651	0.0753033	0.215216	0.193963	0.219738	0.144973	0.268661	0.254168	0.246363	0.328475	0.907935	0.011317	*	0.354977	0.191505	n.s.	0.830737	0.00749448	**	0.453471	0.0481107	*	0.611583	0.00310185	**	0.415841	0.0177081	*
ChIP efficiency=2-ΔCt×100%
ΔCt=Ctsample-(Ctinput-3.32)
Ct (sample ): Average of two qPCR amplication data for ChIP sample
Ct (input): Average of two qPCR amplication data for input sample
T.test, P<0.05* ; P<0.01**; P<0.001***
